# Supplementary material for: Safety of tunneled central venous catheters in pediatric hematopoietic stem cell recipients with severe primary immunodeficiency diseases
Source: PLoS One. 2020 May 15;15(5):e0233016. doi: 10.1371/journal.pone.0233016 (PMC7228048; doi:10.1371/journal.pone.0233016)
Supplement: S1 Dataset — (XLSX) [file pone.0233016.s001.xlsx]

## Sheet: TCVC HSCT
Age	Sex	Diagnosis	TCVC type	Vein	Side	French	adv ev	type adv ev	dwell per compl	type of dwell per compl	cath days	time impl to elective expl	time impl to rev	time bmt after impl
14	2	3	1	1	1	2	0	0	0	0	310.42	310.42		27.42
11	1	1	1	1	1	2	0	0	0	0	186.15	186.15		9.62
10	1	1	1	1	1	2	0	0	0	0	210.08	210.08
11	1	3	1	1	1	2	0	0	0	0	838.43	838.43		520.43
14	2	1	2	1	1	2	0	0	0	0	212.06	212.06
11	1	2	1	1	1	2	0	0	0	0	101.59	101.59		16.59
0	2	1	2	1	1	2	0	0	0	0	249.91	249.91		57.53
15	2	1	1	1	1	2	0	0	0	0				20.39
18	1	3	1	1	1	2	0	0	0	0	20.61	20.61		12.61
5	2	1	1	1	1	2	0	0	0	0	178.47	178.47		44.47
9	2	3	1	1	1	2	0	0	0	0	377.95	377.95		13.52
11	2	3	1	1	1	2	0	0	0	0	122.71	122.71		18.66
3	1	3	1	1	1	2	0	0	0	0	146.1	146.1		13.58
3	1	2	1	1	2	2	0	0	0	0	193.78	193.78		13.45
20	1	3	1	1	1	2	0	0	0	0	83.01	83.01		12.51
1	1	1	2	1	1	1	0	0		0	162.97	162.97
11	1	3	1	1	1	2	0	0	0	0	179	179		14.62
2	1	1	1	1	2	2	0	0	0	0	175.99	175.99		14.45
3	1	3	1	1	2	2	0	0	0	0	317.58	317.58		16.58
3	2	3	1	1	1	2	0	0	0	0	115.39	115.39		13.39
0	1	1	2	1	1	1	0	0	0	0	126.11	126.11		20.57
0	2	1	2	1	2	1	0	0	0	0	165.47	165.47		13.47
4	1	3	1	1	1	2	0	0	0	0	143.61	143.61		44.4
5	1	3	1	1	1	2	0	0	0	0	205.06	205.06		12.65
0	1	3	2	1	1	1	0	0	0	0	177.03	177.03		14.65
3	1	3	1	1	1	2	0	0	0	0	130.44	130.44		22
6	2	1	1	1	1	2	0	0	0	0	150.95	150.95		11.62
15	2	3	1	1	2	2	0	0	0	0	77.24	77.24
0	1	1	2	1	1	1	0	0	0	0	145.26	145.26		11.65
13	1	3	1	1	1	2	0	0	0	0	89.5	89.5		18.5
7	1	3	1	1	1	2	0	0	0	0	162.92	162.92		19.59
10	1	3	1	1	1	2	0	0	0	0	174.83	174.83		11.49
3	1	2	2	1	1	1	0	0	0	0	135.22	135.22		11.65
5	1	2	1	1	1	2	0	0	0	0	150.78	150.78		19.45
0	1	1	2	1	2	1	0	0	0	0	41.19	41.19		11.41
0	2	1	2	1	1	1	0	0	0	0	251.78	251.78		66.45
1	2	3	2	1	1	1	0	0	0	0	122.78	122.78
0	2	1	2	1	1	1	0	0	0	0	260.75	260.75		54.42
1	1	2	2	1	1	1	0	0	0	0	144.6	144.6
0	1	3	2	1	1	1	0	0	0	0	22.8	22.8
3	1	2	1	1	1	2	0	0	0	0	155.97	155.97		12.56
6	1	2	1	1	1	2	0	0	0	0	143.02	143.02
3	1	3	1	1	1	2	0	0	0	0	257.16	257.16		20.54
8	1	3	1	1	1	2	0	0	0	0	134.93	134.93		14.44
19	1	3	1	1	1	2	0	0	0	0	54.25	54.25		30.53
0	2	1	2	1	1	1	0	0	0	0	127.92	127.92		17.51
0	1	2	2	1	1	1	0	0	0	0	150.97	150.97		29.63
0	1	1	2	1	1	1	0	0	0	0	85.96	85.96
1	1	1	2	1	1	1	0	0	0	0	297.48	297.48		64.52
15	1	3	1	1	1	2	0	0	0	0	186.82	186.82		18.49
6	1	3	1	1	1	2	0	0	0	0	209.93	209.93		35.57
2	1	3	1	1	1	2	0	0	0	0	114.45	114.45		27.45
0	1	1	2	1	1	1	0	0	0	0	249.01	249.01		37.61
0	1	3	2	1	1	1	0	0	0	0	157.92	157.92		58.53
0	2	3	2	1	1	1	0	0	0	0	164.96	164.96		22.57
1	1	3	2	1	1	1	0	0	0	0	139.85	139.85		13.5
1	2	2	2	1	1	1	0	0	0	0	125.78	125.78		13.37
1	2	2	2	1	1	1	0	0	0	0				14
0	1	3	2	1	1	1	0	0	0	0	107.72	107.72
17	1	3	1	1	1	2	0	0	0	0	374.49	374.49		13.49
12	1	3	1	1	1	2	0	0	0	0	204.97	204.97		77.51
0	2	1	2	1	1	1	0	0	0	0	49.62	49.62		29.62
20	1	1	1	1	1	2	1	1	0	0	101.54	101.54		10.54
20	1	1	1	2	2	2	1	1	0	0	171.14	171.14		58.6
14	1	2	1	1	1	2	1	1	0	0	94.59	94.59		19.59
17	1	2	1	1	1	2	1	2	0	0	81.07	81.07
6	1	3	1	1	1	2	1	3	0	0	212.55	212.55		10.55
6	1	2	1	1	1	2	1	5	0	0	108.55	108.55		11.55
0	2	3	2	1	1	1	1	5	0	0	179.77	179.77
3	1	3	1	1	1	2	0	0	1	1	1.11		1.11	22.61
1	1	2	2	1	1	1	0	0	1	1	2.02		2.02	14.6
0	1	1	2	1	1	1	0	0	1	1	0		0	12.54
11	1	3	1	1	1	2	1	1	1	1	3.07		3.07
0	2	3	2	1	1	1	0	0	1	2	22.57		22.57	11.57
1	2	3	2	1	1	1	0	0	1	2	11.38		11.38
0	1	3	2	1	1	1	0	0	1	2	70.46		70.46	18.46
0	1	1	2	1	1	1	0	0	1	2	31.04	31.04
0	1	3	2	1	1	1	0	0	1	2	55.26		55.26	20.64
0	2	1	2	1	2	2	0	5	1	2	20.98		20.98	80.56
12	1	1	1	1	1	2	0	0	1	3	612.21		612.21	64.4
6	2	1	1	1	1	2	0	0	1	3	122.56		122.56	16.56
2	1	2	1	1	2	2	0	0	1	3	221.19		221.19
15	2	3	1	2	1	2	0	0	1	3	35.04		35.04	16.55
17	1	2	1	1	2	2	0	0	1	3	84.34		84.34
0	1	1	2	1	1	1	0	0	1	3	197.03		197.03	23.57
0	1	1	2	1	2	1	1	1	1	3	198.85		198.85
1	1	1	2	1	2	1	1	1	1	3	122.73		122.73
0	1	3	1	1	2	1	1	5	1	3	139.08		139.08	27.56
0	1	1	2	1	1	1	1	1	1	4	163.86		163.86	18.49
1	2	2	2	1	1	1	1	2	1	4	13.99		13.99	27.36
0	2	3	2	1	1	1	1	3	1	4	375.93		375.93	25.56
0	1	3	1	1	2	1	1	5	1	4	33.33		33.33	66.63

## Sheet: Variables code
sex	1=male	2=female
diagn	1=scid	2=cgd	3=other
tcvc type	1= grosh	2=broviac
vein	1=vji	3=subclav	3=vje
side	1=right	2=left
french	1 = < 7	2 = > 7
adv ev	1=yes	0=no
adv type	0=no	1=guidw	2=artery	3=repetit cannu vein	4=other	5=open
dwell per	1=yes	0=no
dwell type	1=ED	2=LD	3=Infection	4=Dysf
